# Supplementary material for: DHD6 Delays Flowering in Rice by Negatively Regulating the Expression of Ehd1
Source: Plants (Basel). 2025 Nov 17;14(22):3503. doi: 10.3390/plants14223503 (PMC12655961; doi:10.3390/plants14223503)
Supplement: Supplementary file 1 [file plants-14-03503-s001.zip]

Archive with 1 entries (1 files):
- plants-3946811-supplementary.pdf
